# Supplementary material for: NFIL3 and its immunoregulatory role in rheumatoid arthritis patients
Source: Front Immunol. 2022 Nov 11;13:950144. doi: 10.3389/fimmu.2022.950144 (PMC9692021; doi:10.3389/fimmu.2022.950144)
Supplement: Supplementary file 5 [file Table_1.xlsx]

## Sheet: Table S1
Table S1. Additional baseline characteristics of RA patients and HC groups.
Groupa	Patient ID	Sexb	Age (year)	RF (KU/L)	ESR (mm/h)	TJC	SJC	DAS28-ESRc	Duration (months)	Stiffness	Anti-CCP antibody (U/ml)	Analysis of hub genesd	Tested hub genes
RA	RA1	M	64	750.4	40	2	2	4.23177	12	No	>200	Yes	IL6, IL1β, CXCL8, CCL2, PTGS2, MMP1, MMP3, FOS
RA	RA2	M	66	265.4	61	12	12	6.41045	2	Yes	/	Yes	IL6, IL1β, CXCL8, CCL2, PTGS2, MMP1, MMP3, FOS
RA	RA3	F	63	116.2	38	5	5	4.93858	3	Yes	200	Yes	IL6, IL1β, CXCL8, CCL2, PTGS2, MMP1, MMP3, FOS
RA	RA4	F	57	67.1	33	6	6	5.02554	2	Yes	45	Yes	IL6, IL1β, CXCL8, CCL2, PTGS2, MMP1, MMP3, FOS
RA	RA5	F	75	77.8	72	6	6	5.61534	6	Yes	84.5	Yes	IL6, IL1β, CXCL8, CCL2, PTGS2, MMP1, MMP3, FOS
RA	RA6	F	62	6.2	79	3	3	5.03462	1	No	0.5	No	/
RA	RA7	M	56	339.7	53	2	2	4.44452	12	Yes	>200	No	/
RA	RA8	M	46	47.9	42	10	10	5.8545	3	No	/	No	/
RA	RA9	F	53	72.4	61	2	2	4.5508	6	No	75.9	No	/
RA	RA10	F	60	0	77	4	4	5.25832	3	No	/	No	/
RA	RA11	F	51	51.4	18	5	5	4.37368	3	Yes	64.9	No	/
RA	RA12	F	38	205.1	49	1	1	4.00942	3	No	200	No	/
RA	RA13	M	63	59	50	12	12	6.26012	4	Yes	>200	Yes	IL6, IL1β, CXCL8, CCL2, PTGS2, MMP1, MMP3, FOS
RA	RA14	F	33	156.4	62	9	9	6.00171	24	No	41.2	Yes	IL6, IL1β, CXCL8, CCL2, PTGS2, MMP1
RA	RA15	M	54	11.5	89	22	22	7.80855	36	No	143.7	Yes	IL6, IL1β, CXCL8, CCL2, PTGS2, MMP1
RA	RA16	F	43	10.7	20	2	6	4.02082	2	Yes	156.2	No	/
RA	RA17	F	41	181.6	7	2	2	2.91408	6	Yes	>200	Yes	IL6, IL1β, CXCL8, CCL2, PTGS2, MMP1, MMP3, FOS
RA	RA18	F	62	7.6	60	10	10	6.12414	240	Yes	0.5	Yes	IL6, IL1β, CXCL8, CCL2, PTGS2, MMP1
RA	RA19	F	57	395	59	6	6	5.4648	0.5	No	17.6	Yes	IL6, IL1β, CXCL8, CCL2, PTGS2, MMP1
RA	RA20	F	48	8.3	5	1	1	2.28394	3	No	94.7	Yes	IL6, IL1β, CXCL8, CCL2, PTGS2, MMP1
RA	RA21	F	46	570.8	85	8	10	6.18555	6	Yes	94.9	Yes	IL6, IL1β, CXCL8, CCL2, PTGS2, MMP1, MMP3, FOS
RA	RA22	M	56	76	62	18	18	7.12904	4	Yes	65.4	Yes	IL6, IL1β, CXCL8, CCL2, PTGS2, MMP1, MMP3, FOS
RA	RA23	F	71	35.1	44	2	2	4.30382	6	No	>200	Yes	IL6, IL1β, CXCL8, CCL2, PTGS2, MMP1, MMP3, FOS
RA	RA24	F	53	180.3	65	3	3	4.88715	36	Yes	/	Yes	IL6, IL1β, CXCL8, CCL2, PTGS2, MMP1
RA	RA25	F	61	38.5	38	6	6	5.13219	3	Yes	22.5	Yes	IL6, IL1β, CXCL8, CCL2, PTGS2, MMP1, MMP3, FOS
RA	RA26	F	57	88.3	38	10	12	5.8701	0.3	No	>200	Yes	IL6, IL1β, CXCL8, CCL2, PTGS2, MMP1, MMP3, FOS
RA	RA27	F	70	416	71	12	12	6.52522	12	No	>200	Yes	IL6, IL1β, CXCL8, CCL2, PTGS2, MMP1, MMP3, FOS
RA	RA28	M	32	5	32	12	12	5.92273	1	Yes	0.5	No	/
RA	RA29	F	51	60.5	30	16	17	6.39733	2	Yes	>200	No	/
RA	RA30	F	58	232.9	75	8	8	5.98997	12	No	>200	No	/
RA	RA31	F	50	90.9	24	2	2	3.84558	2	No	34.1	No	/
RA	RA32	M	66	72	15	6	6	4.42946	3	Yes	109.5	No	/
RA	RA33	F	44	104	43	6	6	5.22564	1	Yes	>200	No	/
RA	RA34	F	62	32.8	41	2	2	4.25044	3	Yes	12	Yes	IL6, IL1β, CXCL8, CCL2, PTGS2, MMP1, MMP3, FOS
RA	RA35	M	61	161	47	6	8	5.40748	2	Yes	>200	Yes	IL6, IL1β, CXCL8, CCL2, PTGS2, MMP1, MMP3, FOS
RA	RA36	F	48	8.7	36	2	2	4.15211	72	Yes	0.5	No	/
RA	RA37	M	68	10.4	31	18	18	6.60502	1	Yes	0.5	No	/
RA	RA38	M	64	6	32	9	9	5.5017	2	No	0.5	No	/
RA	RA39	M	66	35.4	22	0	0	2.49683	4	No	/	No	/
RA	RA40	F	53	69.3	24	11	11	5.57145	240	Yes	>200	No	/
RA	RA41	F	51	143.5	26	1	1	3.53032	4	No	64.9	No	/
RA	RA42	F	58	496.4	57	5	5	5.24511	3	Yes	10.2	No	/
RA	RA43	F	49	148.1	17	0	0	2.30191	8	No	>200	Yes	IL6, IL1β, CXCL8, CCL2, PTGS2, MMP1, MMP3, FOS
RA	RA44	M	43	5	3	0	0	0.990551	3	No	0.5	Yes	IL6, IL1β, CXCL8, CCL2, PTGS2, MMP1, MMP3, FOS
RA	RA45	F	33	37.8	25	0	0	2.59347	36	No	5.9	Yes	IL6, IL1β, CXCL8, CCL2, PTGS2, MMP1, MMP3, FOS
RA	RA46	F	41	52.2	11	1	1	2.88001	0.3	No	/	Yes	IL6, IL1β, CXCL8, CCL2, PTGS2, MMP1, MMP3, FOS
RA	RA47	F	50	73.5	50	1	1	4.02469	3	No	22.7	No	/
RA	RA48	F	49	934.9	23	0	0	2.53043	3	No	>200	Yes	IL6, IL1β, CXCL8, CCL2, PTGS2, MMP1, MMP3, FOS
RA	RA49	F	55	14.5	12	2	2	3.32156	36	No	0.5	Yes	IL6, IL1β, CXCL8, CCL2, PTGS2, MMP1, MMP3, FOS
RA	RA50	M	34	9.4	4	0	0	1.20804	12	No	0.5	Yes	IL6, IL1β, CXCL8, CCL2, PTGS2, MMP1, MMP3, FOS
RA	RA51	F	53	244.1	37	0	0	2.88985	5	No	>200	Yes	IL6, IL1β, CXCL8, CCL2, PTGS2, MMP1, MMP3, FOS
RA	RA52	F	32	95.6	4	4	4	3.02244	1	No	>200	Yes	IL6, IL1β, CXCL8, CCL2, PTGS2, MMP1, MMP3, FOS
RA	RA53	M	53	289.2	31	0	0	2.75609	24	No	>200	Yes	IL6, IL1β, CXCL8, CCL2, PTGS2, MMP1, MMP3, FOS
RA	RA54	M	58	31.4	41	1	1	3.87466	1	No	16.7	Yes	IL6, IL1β, CXCL8, CCL2, PTGS2, MMP1, MMP3, FOS
RA	RA55	F	47	15.8	41	4	4	4.78186	24	Yes	>200	Yes	IL6, IL1β, CXCL8, CCL2, PTGS2, MMP1, MMP3, FOS
RA	RA56	M	60	173.3	12	2	2	3.32156	1	No	>200	Yes	IL6, IL1β, CXCL8, CCL2, PTGS2, MMP1, MMP3, FOS
RA	RA57	F	46	188.2	20	1	1	3.33197	0.5	No	>200	Yes	IL6, IL1β, CXCL8, CCL2, PTGS2, MMP1, MMP3, FOS
RA	RA58	F	49	78.2	19	2	2	3.66897	12	No	34.4	Yes	IL6, IL1β, CXCL8, CCL2, PTGS2, MMP1, MMP3, FOS
RA	RA59	M	59	8.6	42	0	0	2.98568	4	No	0.5	Yes	IL6, IL1β, CXCL8, CCL2, PTGS2, MMP1, MMP3, FOS
RA	RA60	F	52	99.7	33	5	5	4.83192	1	Yes	129.1	Yes	IL6, IL1β, CXCL8, CCL2, PTGS2, MMP1, MMP3, FOS
RA	RA61	F	57	21.7	28	10	10	5.54796	2	Yes	0.6	Yes	IL6, IL1β, CXCL8, CCL2, PTGS2, MMP1, MMP3, FOS
RA	RA62	F	49	19.4	19	2	2	3.66897	2	No	12.9	Yes	IL6, IL1β, CXCL8, CCL2, PTGS2, MMP1, MMP3, FOS
HC	HC1	F	47	/	/			/	/	/	/	/	/
HC	HC2	F	64	/	/			/	/	/	/	/	/
HC	HC3	M	40	/	/			/	/	/	/	/	/
HC	HC4	F	32	/	/			/	/	/	/	/	/
HC	HC5	F	64	/	/			/	/	/	/	/	/
HC	HC6	F	46	/	/			/	/	/	/	/	/
HC	HC7	M	45	/	/			/	/	/	/	/	/
HC	HC8	F	44	/	/			/	/	/	/	/	/
HC	HC9	F	44	/	/			/	/	/	/	/	/
HC	HC10	M	42	/	/			/	/	/	/	/	/
HC	HC11	F	35	/	/			/	/	/	/	/	/
HC	HC12	M	72	/	/			/	/	/	/	/	/
HC	HC13	M	61	/	/			/	/	/	/	/	/
HC	HC14	M	57	/	/			/	/	/	/	/	/
HC	HC15	M	55	/	/			/	/	/	/	/	/
HC	HC16	F	35	/	/			/	/	/	/	/	/
HC	HC17	F	32	/	/			/	/	/	/	/	/
HC	HC18	M	58	/	/			/	/	/	/	/	/
HC	HC19	M	37	/	/			/	/	/	/	/	/
HC	HC20	F	50	/	/			/	/	/	/	/	/
HC	HC21	F	48	/	/			/	/	/	/	/	/
HC	HC22	M	56	/	/			/	/	/	/	/	/
HC	HC23	M	61	/	/			/	/	/	/	/	/
HC	HC24	F	45	/	/			/	/	/	/	/	/
HC	HC25	F	61	/	/			/	/	/	/	/	/
HC	HC26	F	57	/	/			/	/	/	/	/	/
HC	HC27	M	71	/	/			/	/	/	/	/	/
HC	HC28	F	74	/	/			/	/	/	/	/	/
HC	HC29	M	57	/	/			/	/	/	/	/	/
HC	HC30	M	58	/	/			/	/	/	/	/	/
HC	HC31	F	41	/	/			/	/	/	/	/	/
HC	HC32	M	75	/	/			/	/	/	/	/	/
HC	HC33	F	36	/	/			/	/	/	/	/	/
HC	HC34	F	33	/	/			/	/	/	/	/	/
HC	HC35	M	55	/	/			/	/	/	/	/	/
HC	HC36	F	49	/	/			/	/	/	/	/	/
HC	HC37	F	54	/	/			/	/	/	/	/	/
HC	HC38	M	37	/	/			/	/	/	/	/	/
HC	HC39	F	48	/	/			/	/	/	/	/	/
HC	HC40	M	61	/	/			/	/	/	/	/	/
HC	HC41	F	45	/	/			/	/	/	/	/	/
HC	HC42	F	61	/	/			/	/	/	/	/	/
HC	HC43	F	57	/	/			/	/	/	/	/	/
HC	HC44	F	39	/	/			/	/	/	/	/	/
HC	HC45	F	38	/	/			/	/	/	/	/	/
HC	HC46	F	39	/	/			/	/	/	/	/	/
HC	HC47	M	43	/	/			/	/	/	/	/	/
HC	HC48	F	46	/	/			/	/	/	/	/	/
HC	HC49	F	35	/	/			/	/	/	/	/	/
HC	HC50	F	31	/	/			/	/	/	/	/	/
HC	HC51	F	50	/	/			/	/	/	/	/	/
HC	HC52	F	52	/	/			/	/	/	/	/	/
HC	HC53	F	50	/	/			/	/	/	/	/	/
HC	HC54	F	57	/	/			/	/	/	/	/	/
HC	HC55	F	47	/	/			/	/	/	/	/	/
HC	HC56	F	49	/	/			/	/	/	/	/	/
HC	HC57	F	58	/	/			/	/	/	/	/	/
HC	HC58	F	60	/	/			/	/	/	/	/	/
HC	HC59	F	46	/	/			/	/	/	/	/	/
HC	HC60	F	42	/	/			/	/	/	/	/	/
HC	HC61	M	64	/	/			/	/	/	/	/	/
HC	HC62	F	32	/	/			/	/	/	/	/	/
HC	HC63	F	44	/	/			/	/	/	/	/	/
HC	HC64	F	51	/	/			/	/	/	/	/	/
HC	HC65	F	46	/	/			/	/	/	/	/	/
HC	HC66	F	50	/	/			/	/	/	/	/	/
HC	HC67	M	52	/	/			/	/	/	/	/	/
HC	HC68	F	41	/	/			/	/	/	/	/	/
HC	HC69	M	49	/	/			/	/	/	/	/	/
HC	HC70	M	62	/	/			/	/	/	/	/	/
HC	HC71	F	45	/	/			/	/	/	/	/	/
HC	HC72	M	52	/	/			/	/	/	/	/	/
HC	HC73	M	54	/	/			/	/	/	/	/	/
Note: 62 newly diagnosed RA patients and 73 healthy controls (HCs) were enrolled for the analysis of NFIL3 expression. Among the 62 RA patients, 40 patients were available for the correlation analysis between NFIL3 and hub genes. The MMP3 and FOS hub genes were only tested in 34 RA patients due to not enough cDNAs. a RA, rheumatoid arthritis; HC, healthy control. b F, female; M, male. c DAS28-ESR…
