# Supplementary material for: NFIL3 and its immunoregulatory role in rheumatoid arthritis patients
Source: Front Immunol. 2022 Nov 11;13:950144. doi: 10.3389/fimmu.2022.950144 (PMC9692021; doi:10.3389/fimmu.2022.950144)
Supplement: Supplementary file 6 [file Table_2.xlsx]

## Sheet: Table S2
Table S2. Primers used for qRT-PCR
Gene name	Primer	Sequence (5’-3’)
GAPDH	Forward	TGGACCTGACCTGCCGTCTA
	Reverse	GGAGTGGGTGTCGCTGTTGA
NFIL3	Forward	CTGCTTTAACGGAAGTGTCAGA
	Reverse	TTCCTCCGACATGCAGAAGAT
IL6	Forward	CCTGAACCTTCCAAAGATGGC
	Reverse	TTCACCAGGCAAGTCTCCTCA
IL1β	Forward	AGCTACGAATCTCCGACCAC
	Reverse	CGTTATCCCATGTGTCGAAGAA
CXCL8	Forward	ACTGAGAGTGATTGAGAGTGGAC
	Reverse	AACCCTCTGCACCCAGTTTTC
CCL2	Forward	CAGCCAGATGCAATCAATGCC
	Reverse	TGGAATCCTGAACCCACTTCT
PTGS2	Forward	CTGGCGCTCAGCCATACAG
	Reverse	CGCACTTATACTGGTCAAATCCC
MMP3	Forward	AGTCTTCCAATCCTACTGTTGCT
	Reverse	TCCCCGTCACCTCCAATCC
MMP1	Forward	AAAATTACACGCCAGATTTGCC
	Reverse	GGTGTGACATTACTCCAGAGTTG
FOS	Forward	CCGGGGATAGCCTCTCTTACT
	Reverse	CCAGGTCCGTGCAGAAGTC
