# Supplementary material for: NFIL3 and its immunoregulatory role in rheumatoid arthritis patients
Source: Front Immunol. 2022 Nov 11;13:950144. doi: 10.3389/fimmu.2022.950144 (PMC9692021; doi:10.3389/fimmu.2022.950144)
Supplement: Supplementary file 7 [file Table_3.xlsx]

## Sheet: Table S3
Table S3. Alteration of NFIL3 expression 16 RA patients before and after treatment
Sample ID	Gender	Age (year)	RF (KU/L)		ESR (mm/h)		Anti-CCP antibody (U/ml)	CRP (mg/L)	Duration (months)	Stiffness	TJC		SJC		NFIL3 mRNA levels Relative to GAPDH (2-ΔΔCT)		Treatment time (months)	Drug usage	DAS28-ESR
			Before treatment	After treatment	Before treatment	After treatment					Before treatment	After treatment	Before treatment	After treatment	Before treatment	After treatment			Before treatment	After treatment
RA25	Female	61	38.5	63.5	38	8	22.5	13.1	3	Yes	6	2	6	2	0.36	1.52	15.4	Methotrexate, total glucosides of paeony, Tripterygium wilfordii, methylprednisolone	5.13219	3.01503
RA4	Female	57	67.1	15.6	33	16	45	12.3	2	Yes	6	2	6	0	0.27	0.88	19.4	Methotrexate	5.02554	3.11139
RA51	Female	53	244.1	/	37	24	>200.0	10.3	5	No	0	0	0	0	2.33	0.95	6.1	Methotrexate, prednison, total glucosides of paeony	2.88985	2.56261
RA52	Female	32	95.6	320	4	28	>200.0	0.5	1	No	4	5	4	3	9.81	0.69	3.5	Methotrexate	3.02244	4.55529
RA53	Male	53	289.2	193.6	31	16	>200.0	5.7	24	No	0	0	0	0	2.7	1.67	5.8	Methotrexate, total glucosides of paeony, methylprednisolone	2.75609	2.25608
RA54	Male	58	31.4	/	41	34	16.7	41	1	No	1	3	1	3	0.22	0.24	1.5	Methotrexate, methylprednisolone, total glucosides of paeony	3.87466	4.39725
RA55	Female	47	15.8	14.3	41	13	>200.0	10.5	24	Yes	4	0	4	0	0.96	0.78	4.6	Methotrexate, prednison, total glucosides of paeony	4.78186	2.0991
RA56	Male	60	173.3	199.7	12	10	>200.0	3.6	1	No	2	1	2	1	1.02	1.13	2.5	Methotrexate, prednison, total glucosides of paeony	3.32156	2.80795
RA57	Female	46	188.2	95.2	20	13	>200.0	1.2	0.5	No	1	0	1	0	0.66	0.98	4.7	Methotrexate, total glucosides of paeony	3.33197	2.0991
RA60	Female	52	99.7	31.5	33	20	129.1	5.9	1	Yes	5	0	5	0	1.65	1.06	3	Methotrexate, total glucosides of paeony, methylprednisolone	4.83192	2.42477
RA21	Female	46	570.8	78.4	85	9	94.9	47.1	6	Yes	10	0	8	0	0.44	0.82	11.2	Methotrexate, hydroxychloroquine, total glucosides of paeony	6.28651	1.8211
RA26	Female	57	88.3	78.6	38	17	>200.0	3	0.3	No	12	1	10	0	0.69	0.75	23.6	Methotrexate, sulfasalazine	5.96138	2.90671
RA30	Female	58	232.9	94.1	75	50	>200.0	28.6	12	No	8	0	8	0	1.39	1.03	8.7	Methotrexate, hydroxychloroquine, total glucosides of paeony	5.98997	3.11749
RA31	Female	50	90.9	104.6	24	12	34.1	4.9	2	No	2	1	2	1	1.64	1.21	9.4	Methotrexate, total glucosides of paeony	3.84558	2.94579
RA33	Female	44	104	51.4	43	18	>200	10.6	1	Yes	6	1	6	1	1.77	0.58	8.6	Methotrexate, hydroxychloroquine, Tripterygium wilfordii	5.22564	3.25232
RA34	Female	62	32.8	86	41	18	12	44.7	3	Yes	2	0	2	0	2.79	0.6	15.4	Methotrexate, methylprednisolone	4.25044	2.34512
Note: Basic characteristics of 16 RA patients for comparison of NFIL3 expression differences between before and after treatment. SJC, swollen joint count; TJC, tender joint count. RF, rheumatoid factor; Anti-CCP, anti-cyclic citrullinated peptide; ESR, erythrocyte sedimentation rate. DAS28-ESR, disease activity score with 28 joint using erythrocyte sedimentation rate; formula: DAS28-ESR = [0.56*s…
