# Supplementary material for: NFIL3 and its immunoregulatory role in rheumatoid arthritis patients
Source: Front Immunol. 2022 Nov 11;13:950144. doi: 10.3389/fimmu.2022.950144 (PMC9692021; doi:10.3389/fimmu.2022.950144)
Supplement: Supplementary file 8 [file Table_4.xlsx]

## Sheet: Table S4
Table S4. 405 DEGs of RA synovial tissues between NFIL3-high and NFIL3-low group
gene_id	baseMean	logFC	lfcSE	P.Value	adj.P.Val
NFIL3	796.734	1.86896	0.149359	1.94145e-38	4.38982e-34
IL6	304.65	4.03201	0.395275	1.9502e-26	2.2048e-22
IL8	1241	4.64926	0.482155	7.04821e-24	3.98418e-20
ADAMTS4	395.662	2.79688	0.305886	6.20561e-24	3.98418e-20
CCL20	97.5585	4.33326	0.564512	1.13613e-16	5.13778e-13
TEF	881.381	-1.31796	0.17143	1.09912e-15	4.14205e-12
SOCS3	2539.52	1.40881	0.187871	3.0255e-15	9.12641e-12
ARNTL	323.508	1.18564	0.155733	3.22902e-15	9.12641e-12
HMGB3	158.453	1.04677	0.148892	2.88943e-13	7.25922e-10
APLN	133.098	1.8579	0.288592	3.76113e-13	8.50429e-10
SEMA6B	193.378	1.28016	0.186205	5.01568e-13	1.031e-09
CAMKK1	341.994	-1.03086	0.158912	1.08318e-11	1.4407e-08
CH25H	65.262	1.50027	0.240775	1.21321e-11	1.524e-08
WIF1	44.0128	-3.33074	0.611075	1.31517e-11	1.56513e-08
SLC2A3	1875.56	1.01845	0.158351	1.52282e-11	1.72162e-08
ATF3	446.203	1.72788	0.292581	2.34255e-11	2.40867e-08
LGALS12	84.5801	-2.41906	0.455812	2.45011e-11	2.40867e-08
KIAA1199	3500.33	1.63044	0.272271	2.56137e-11	2.41313e-08
SOX8	77.2096	-1.51518	0.253057	4.99387e-11	4.34294e-08
UGCG	812.541	1.0031	0.161281	5.55232e-11	4.64976e-08
COL17A1	105.056	2.51611	0.494924	6.62086e-11	5.34658e-08
ALPL	251.84	1.50039	0.253236	7.87572e-11	6.14062e-08
TUBB2B	279.729	1.4606	0.246082	9.13489e-11	6.66287e-08
HLF	968.266	-1.48156	0.251443	1.05683e-10	7.24121e-08
CDKN3	123.393	1.27709	0.211564	1.13695e-10	7.56103e-08
TLN2	1912.35	-1.01164	0.1676	1.68228e-10	1.001e-07
SPAG17	163.919	-1.75466	0.316645	1.64485e-10	1.001e-07
CHI3L1	3655.06	1.99836	0.379062	1.77798e-10	1.03082e-07
NAMPT	11512.6	1.57975	0.278108	2.10186e-10	1.18813e-07
SELE	800.542	1.83739	0.341841	2.52791e-10	1.39411e-07
CHI3L2	7304.81	1.86967	0.352164	2.99431e-10	1.61201e-07
P2RY2	226.899	-1.39126	0.241248	3.43718e-10	1.7535e-07
SMOX	154.848	1.32672	0.229549	4.22789e-10	2.03397e-07
CXCL5	143.185	2.6555	0.567183	4.36565e-10	2.05649e-07
LTBP4	3249.28	-1.4049	0.25101	8.40488e-10	3.80085e-07
RND1	22.4134	1.66727	0.31326	9.13621e-10	4.05057e-07
GSN	29858.1	-1.02779	0.179607	1.02202e-09	4.36016e-07
DUSP5	421.659	1.31527	0.233731	1.04224e-09	4.36268e-07
TCTEX1D1	51.8018	1.13825	0.199319	1.0612e-09	4.36268e-07
MMP13	289.564	2.5239	0.557785	1.15655e-09	4.66977e-07
PTGFR	3089.6	1.08969	0.191208	1.18217e-09	4.68948e-07
CYP4B1	142.657	-2.65065	0.592788	1.23756e-09	4.82457e-07
NR4A3	331.193	1.6341	0.310057	1.45665e-09	5.3994e-07
LAMB4	15.0022	2.32426	0.508611	1.55368e-09	5.41263e-07
CXCL2	172.902	1.50415	0.279053	1.57991e-09	5.41263e-07
ADAMTS9	1508.75	1.1812	0.209694	1.51195e-09	5.41263e-07
GPAM	2233.36	-1.71485	0.331975	1.57755e-09	5.41263e-07
IL1RN	214.634	1.75368	0.344608	1.8674e-09	6.30205e-07
NOVA1	1176.98	-1.21267	0.21896	2.35089e-09	7.6206e-07
SOD2	15534.7	1.3697	0.252124	2.4035e-09	7.65429e-07
ADAM12	1021.17	1.56497	0.301442	3.22614e-09	9.59818e-07
PAEP	6.39977	3.87124	0.88668	3.47152e-09	1.01941e-06
SYT17	147.232	-1.00601	0.183993	3.90626e-09	1.11803e-06
CRYAB	1483.18	-1.70272	0.342354	4.46664e-09	1.26244e-06
CNTN2	16.6643	-2.22829	0.5059	4.76074e-09	1.31275e-06
CCL2	1544.3	1.28855	0.24069	4.97953e-09	1.3272e-06
SOX6	609.987	-1.17297	0.216631	4.92581e-09	1.3272e-06
PTX3	96.418	1.71155	0.349632	6.23191e-09	1.58143e-06
CA12	1116.76	1.34844	0.25622	6.36462e-09	1.58143e-06
MYO1A	40.8155	-1.10518	0.206653	7.53752e-09	1.81309e-06
RNF150	382.603	-1.27562	0.241484	7.48974e-09	1.81309e-06
DUOX2	72.9016	-1.82981	0.388293	7.6728e-09	1.82621e-06
WSCD2	303.131	-1.51404	0.298728	7.86861e-09	1.8533e-06
OSM	35.3621	1.49523	0.294677	8.41219e-09	1.9409e-06
PLAUR	734.886	1.12099	0.21123	9.17276e-09	2.05352e-06
LIPG	68.2847	1.72774	0.363723	1.13607e-08	2.46998e-06
LYPD1	18.0951	1.42276	0.279776	1.12714e-08	2.46998e-06
VIPR1	170.311	-1.33511	0.259637	1.22866e-08	2.62088e-06
ADIPOQ	2942.99	-2.73428	0.693845	1.26656e-08	2.67646e-06
BCL2A1	270.059	1.69654	0.357567	1.38658e-08	2.8943e-06
RGS2	1016.63	1.08082	0.206778	1.39525e-08	2.8943e-06
CIDEC	377.157	-2.77079	0.713533	1.56686e-08	3.22075e-06
MMP10	10.6048	3.51623	0.908826	1.68835e-08	3.4085e-06
NIPSNAP3B	145.913	-1.17352	0.228422	1.9825e-08	3.93213e-06
IL2RA	234.277	1.45425	0.294586	2.00034e-08	3.93301e-06
PDE11A	104.658	-2.31216	0.57648	2.05692e-08	4.00939e-06
SRGN	5901.91	1.13185	0.22043	2.12728e-08	4.11111e-06
CKS2	116.616	1.24782	0.245374	2.16021e-08	4.13936e-06
PPL	1565.26	-1.3516	0.269887	2.21498e-08	4.17357e-06
ALDH1L1	141.332	-2.27478	0.565718	2.21318e-08	4.17357e-06
CPAMD8	239.029	-1.86026	0.420482	2.40607e-08	4.35229e-06
CXCL1	384.987	1.63342	0.350804	2.93367e-08	4.9995e-06
SHISA6	26.3161	-1.68216	0.366141	2.97439e-08	5.01895e-06
SAA2	11.2519	1.67061	0.362716	3.00829e-08	5.03855e-06
MARCKSL1	252.117	1.10219	0.217953	3.15502e-08	5.16943e-06
NETO2	98.359	1.1115	0.220507	3.39098e-08	5.43784e-06
CXCL3	106.399	1.45258	0.301566	3.52626e-08	5.54344e-06
SEC14L5	39.1979	-1.47887	0.308764	3.53038e-08	5.54344e-06
SYNM	2288.35	-1.40452	0.289068	3.59769e-08	5.61017e-06
FABP4	3410.35	-2.09852	0.518572	3.81591e-08	5.84972e-06
AGAP11	765.651	-1.11268	0.222162	3.94179e-08	5.98173e-06
CES3	107.498	-1.01429	0.203057	4.09484e-08	6.13169e-06
GYS2	10.6889	-1.83596	0.424317	4.15089e-08	6.14381e-06
PRRT2	154.462	-1.0187	0.204573	4.42322e-08	6.45248e-06
C15orf48	275.848	2.05941	0.511989	4.97031e-08	6.98035e-06
CTSL1	7317.84	1.17846	0.238816	5.13123e-08	7.16187e-06
HRASLS5	149	-1.53483	0.331596	5.52644e-08	7.66615e-06
LBP	757.155	1.78875	0.416516	6.0819e-08	8.28421e-06
DEPDC1	71.2869	1.25572	0.260204	7.07491e-08	9.35501e-06
CLIC5	8971.48	-1.58563	0.351995	7.30797e-08	9.49658e-06
RGS16	809.227	1.09715	0.226494	8.42967e-08	1.07995e-05
LOX	1912.37	1.06482	0.220641	9.16555e-08	1.13869e-05
ACACB	2050.98	-1.17347	0.247088	1.18661e-07	1.41213e-05
KIAA0408	782.392	-1.29368	0.276913	1.24669e-07	1.46818e-05
RNASE13	5.56326	-1.48494	0.330802	1.27432e-07	1.49293e-05
ADH1C	141.928	-1.57857	0.360945	1.30678e-07	1.50753e-05
PLA2G7	96.1774	1.7156	0.408896	1.32442e-07	1.51244e-05
GK	766.527	1.01584	0.214719	1.35233e-07	1.52888e-05
LIPE	289.113	-2.02672	0.533637	1.36239e-07	1.53259e-05
NR4A2	421.921	1.53942	0.349811	1.41654e-07	1.57007e-05
THY1	3916.66	1.10143	0.233923	1.52494e-07	1.64631e-05
C1orf51	110.07	-1.28773	0.278238	1.52901e-07	1.64631e-05
STEAP1	692.324	1.03569	0.221476	1.74226e-07	1.83229e-05
GXYLT2	430.438	1.01118	0.216562	1.75842e-07	1.84073e-05
LOXL4	173.657	-1.02938	0.220596	1.81016e-07	1.8775e-05
COL3A1	234772	1.20948	0.261439	1.88118e-07	1.92909e-05
PCOLCE2	3686.83	-1.16086	0.249883	1.88567e-07	1.92909e-05
RBP4	525.016	-1.42962	0.321139	1.89403e-07	1.92909e-05
LMO3	89.6284	-1.33058	0.292952	1.91108e-07	1.93773e-05
CDCA2	92.0714	1.31241	0.288395	1.95787e-07	1.96685e-05
PCDH17	455.273	1.05207	0.226392	1.98912e-07	1.96685e-05
TACC2	1118.68	-1.1192	0.241037	1.99199e-07	1.96685e-05
PNMT	11.4495	-2.35944	0.697307	2.02752e-07	1.99323e-05
KLF15	79.7485	-1.57407	0.368965	2.04806e-07	2.0047e-05
SERPINE2	829.606	1.28583	0.282276	2.08658e-07	2.02488e-05
PTGS2	290.654	1.26797	0.277593	2.08482e-07	2.02488e-05
EVA1A	27.2591	1.36231	0.303606	2.13935e-07	2.05842e-05
PTTG1	113.358	1.00454	0.217809	2.2273e-07	2.12495e-05
LDHD	93.8012	-1.0777	0.2334	2.26158e-07	2.12815e-05
MYO7B	38.4417	-1.19237	0.25981	2.26829e-07	2.12815e-05
FAM189A2	77.5484	-1.38942	0.312824	2.32228e-07	2.15202e-05
VWA2	46.9146	-1.20357	0.262973	2.33988e-07	2.15947e-05
GHR	913.684	-1.21323	0.265677	2.39342e-07	2.191e-05
RGS7BP	89.9106	-1.4312	0.327531	2.61402e-07	2.36422e-05
IL1B	94.5396	1.50222	0.35103	2.72834e-07	2.41924e-05
STC2	53.6195	1.20896	0.268007	3.03123e-07	2.65655e-05
GSDMC	20.1899	1.69363	0.42319	3.07429e-07	2.68389e-05
MSTN	27.6765	-1.13219	0.250093	3.1889e-07	2.75207e-05
RADIL	94.1518	-1.10798	0.245141	3.34872e-07	2.83588e-05
SMOC2	1874.21	1.01495	0.225166	3.47949e-07	2.93562e-05
PFKFB1	33.7038	-1.84381	0.492271	3.69168e-07	3.08017e-05
SLC1A7	19.7089	-1.52901	0.367153	3.73377e-07	3.10384e-05
CCL7	32.1798	2.24212	0.682854	3.83479e-07	3.13302e-05
MOXD1	88.0497	1.09572	0.24504	4.09512e-07	3.24894e-05
GPR1	2552.96	-1.60791	0.399891	4.35493e-07	3.40534e-05
MYOC	1126.24	-1.76195	0.462759	4.38264e-07	3.40536e-05
C2CD4B	13.508	1.57295	0.387682	4.50785e-07	3.47874e-05
SLC14A2	9.71092	-1.29188	0.297738	4.8541e-07	3.69549e-05
SPON1	1837.02	1.35859	0.317424	4.89146e-07	3.71144e-05
GEM	1486.17	1.00133	0.227018	5.08371e-07	3.79365e-05
CR1	1468.86	1.21378	0.278811	5.59013e-07	4.07737e-05
HS6ST3	35.2811	-1.73917	0.461484	5.56554e-07	4.07737e-05
KIF20A	103.109	1.33417	0.312988	5.67793e-07	4.11486e-05
CIDEA	103.441	-2.55443	0.875091	5.9689e-07	4.23389e-05
SLC38A5	137.11	1.14324	0.262549	6.24669e-07	4.33508e-05
ADAMTS1	1763.92	1.01817	0.233895	6.48312e-07	4.45562e-05
TGM2	1461.13	1.30236	0.307361	6.90522e-07	4.6178e-05
CPZ	158.174	1.40821	0.343333	7.83317e-07	5.07495e-05
SPP1	2849.47	1.5828	0.407805	7.94157e-07	5.09066e-05
MYPN	1125.51	-1.83131	0.519798	8.05595e-07	5.14557e-05
GYG2	230.272	-1.81955	0.514987	8.22111e-07	5.22156e-05
FAM179A	199.269	-1.27858	0.304652	8.57865e-07	5.42419e-05
STK32A	34.344	-1.14586	0.268774	8.79943e-07	5.4811e-05
CTHRC1	633.484	1.18518	0.279772	9.17884e-07	5.63975e-05
FLG	239.732	2.79279	1.08076	9.77504e-07	5.94224e-05
GRIK5	18.416	-1.39086	0.342886	9.8055e-07	5.94224e-05
ERBB4	131.139	-1.54847	0.401578	1.00824e-06	6.03106e-05
RXRG	53.0057	-1.4396	0.3609	1.02514e-06	6.11597e-05
CXCL6	143.214	1.89608	0.565726	1.02843e-06	6.11943e-05
SCG2	849.34	1.44119	0.363401	1.10173e-06	6.43701e-05
TK1	61.5961	1.03264	0.245493	1.14598e-06	6.64405e-05
EYS	24.721	-2.06819	0.675372	1.251e-06	7.12503e-05
PAQR9	9.87985	-1.87143	0.56696	1.31488e-06	7.45132e-05
PRRT4	28.0771	-1.1323	0.273233	1.38373e-06	7.76367e-05
IGSF9B	164.449	-1.17845	0.285684	1.38925e-06	7.77531e-05
TNFAIP6	5805.6	1.43072	0.367624	1.46843e-06	8.15792e-05
PLIN5	78.138	-1.80055	0.536744	1.51298e-06	8.32359e-05
PPP1R1A	409.279	-1.6799	0.476608	1.56666e-06	8.53586e-05
FAM167B	16.4469	1.03539	0.251232	1.57048e-06	8.53607e-05
TTK	81.6863	1.07467	0.261027	1.58975e-06	8.5995e-05
ADAMTS18	153.288	1.43743	0.372883	1.61232e-06	8.61988e-05
ALK	15.0652	-1.18041	0.289182	1.61199e-06	8.61988e-05
EMR2	483.997	1.04011	0.253125	1.64272e-06	8.6649e-05
IGFBP3	1873.32	1.01282	0.247337	1.71472e-06	8.93259e-05
C1orf173	124.042	-1.57581	0.432155	1.72933e-06	8.9478e-05
EPYC	84.3617	1.65002	0.467233	1.75312e-06	9.00907e-05
MRAP2	238.876	-1.26633	0.316524	1.76524e-06	9.0099e-05
SNAI1	107.033	1.03064	0.252129	1.77125e-06	9.02021e-05
MCHR1	9.75339	1.41939	0.369987	1.83463e-06	9.20817e-05
CASP5	18.5879	1.33779	0.340853	1.84004e-06	9.20817e-05
PTPRQ	28.6577	-2.09166	0.724169	1.84074e-06	9.20817e-05
MMP12	19.2093	1.79884	0.547648	1.85009e-06	9.23455e-05
PPP1R1B	61.7351	-2.15534	0.767075	1.87318e-06	9.28829e-05
SLC25A18	4.55211	-1.95865	0.645122	1.93805e-06	9.56371e-05
ASPA	92.6184	-1.09648	0.2719	2.11941e-06	0.000103503
LPL	2378.25	-1.47284	0.399489	2.36371e-06	0.00011382
CPXM1	551.199	1.4938	0.408759	2.39106e-06	0.000114301
MLXIPL	87.0245	-1.61513	0.466099	2.4662e-06	0.00011715
CDC45	26.966	1.11625	0.281035	2.56865e-06	0.000120999
PKD1L2	143.567	-1.25397	0.323006	2.69697e-06	0.000125154
KLHL31	48.6612	-1.45593	0.397209	2.6951e-06	0.000125154
KCNIP2	277.399	-1.46447	0.402509	2.82255e-06	0.000129717
RBP1	12.9619	1.16221	0.297493	3.01106e-06	0.00013506
ANK3	3150.33	-1.05803	0.2699	3.18231e-06	0.000140375
ACADL	71.5869	-1.57092	0.456899	3.20852e-06	0.000140741
MAOA	1283.08	-1.16716	0.300921	3.27445e-06	0.000142656
SLC47A1	261.995	-1.00401	0.257316	3.38132e-06	0.000146186
NPY5R	11.3757	-1.75868	0.56838	3.5625e-06	0.00015256
PKDREJ	11.8994	-1.252	0.330617	3.66722e-06	0.000155571
HSD17B13	55.7612	-1.08596	0.281028	3.78138e-06	0.000158628
SAA1	16.1229	1.86507	0.643991	3.80589e-06	0.000159361
GMNC	12.4762	-1.96552	0.718211	3.88716e-06	0.000161567
ALPK2	90.4102	1.34736	0.367207	3.95653e-06	0.000163549
RORB	32.7068	-1.66643	0.520633	3.99e-06	0.000164331
BUB1	154.867	1.09378	0.284513	4.01201e-06	0.000164938
GAL	9.53863	1.80773	0.610053	4.02429e-06	0.000165142
PDE8B	94.8563	-1.14722	0.300236	4.06775e-06	0.000166623
HAMP	2.8149	1.96087	0.721584	4.11602e-06	0.000167991
ENHO	50.4928	-1.21779	0.322895	4.17277e-06	0.000169695
IGSF10	1682.46	-1.04438	0.27445	4.68569e-06	0.000184099
CD300E	799.27	1.26586	0.344925	5.04462e-06	0.000194648
CYP4Z1	18.1292	-1.34699	0.376995	5.23287e-06	0.000200806
ROBO2	150.111	-1.26868	0.347537	5.30263e-06	0.000202229
MTUS2	396.239	-1.27303	0.351074	5.62747e-06	0.000210319
NKD1	159.52	-1.03421	0.276026	5.68529e-06	0.000212129
MMP3	60276.4	1.74724	0.600375	5.71451e-06	0.000212518
PLIN1	2951.06	-1.83082	0.661303	5.70738e-06	0.000212518
ATRNL1	76.632	-1.16008	0.31321	5.75361e-06	0.000213501
SHISA3	13.255	-1.3637	0.387697	5.77873e-06	0.000213501
GDF10	143.981	-1.26164	0.348752	5.94991e-06	0.000218305
SLC4A9	6.60799	-1.21808	0.334855	6.25214e-06	0.000225826
CDHR1	35.6477	1.57341	0.498203	6.48541e-06	0.000232396
COL28A1	70.581	-1.0261	0.27758	6.69274e-06	0.000237978
KIF26B	54.608	1.22708	0.340447	6.74897e-06	0.000238812
ACVR1C	281.827	-1.40911	0.414374	6.74083e-06	0.000238812
CLEC4G	34.5238	1.23054	0.342435	6.90602e-06	0.00024279
P2RX6	40.5843	-1.23765	0.345039	6.91509e-06	0.00024279
CCL11	2.92169	2.32455	1.24805	7.28298e-06	0.000253347
CHD5	11.8068	-1.36698	0.398891	7.30172e-06	0.000253609
NLGN4X	365.399	1.01316	0.276615	7.46941e-06	0.000257848
IRX6	39.5768	-1.47448	0.45804	8.31409e-06	0.000281422
AQP9	622.207	1.13321	0.315411	8.38754e-06	0.000283484
DSCAML1	51.396	-1.12945	0.315108	8.64934e-06	0.000289898
NRXN1	226.444	-1.55987	0.510783	8.7168e-06	0.000291131
TUSC5	191.485	-1.86297	0.750728	9.04148e-06	0.000299761
AKR1B10	11.2142	-1.43037	0.444889	9.93036e-06	0.000322608
UBE2QL1	26.7489	1.12039	0.316511	9.98656e-06	0.000323969
HSD11B1	322.322	1.00691	0.282339	1.01139e-05	0.000327628
MAGEL2	13.1831	1.30319	0.385549	1.01669e-05	0.000328191
NR1D1	469.539	-1.17125	0.334327	1.01748e-05	0.000328191
MAT1A	13.6741	1.46656	0.46743	1.03986e-05	0.000333508
KRT2	174.907	2.14306	1.13016	1.05815e-05	0.000336983
UBE2C	49.2387	1.11216	0.316306	1.08233e-05	0.000343234
ALOX15B	10.4468	1.38956	0.429239	1.09277e-05	0.000345318
FCAR	38.6377	1.14279	0.326927	1.09548e-05	0.000345318
KIAA0101	39.8805	1.10425	0.316753	1.1929e-05	0.000367447
C10orf105	1440.47	-1.06018	0.302989	1.20537e-05	0.000369304
IGHE	61.5339	1.90704	0.855735	1.21884e-05	0.000372422
GPR84	48.2772	1.14882	0.332577	1.21797e-05	0.000372422
S100B	164.873	-1.17835	0.344564	1.26522e-05	0.000384514
C14orf180	84.0279	-1.77414	0.729149	1.31995e-05	0.000395826
COL25A1	134.859	-1.05026	0.303019	1.33928e-05	0.000400972
TMEM132C	161.52	-1.61748	0.591184	1.34791e-05	0.000402113
DLGAP5	101.27	1.07769	0.312591	1.37631e-05	0.000408884
CDC20	56.3118	1.07404	0.311446	1.37796e-05	0.000408884
IL7R	1591.94	1.03599	0.299362	1.37456e-05	0.000408884
MTTP	18.535	-1.17155	0.345699	1.39569e-05	0.000413061
KLB	210.535	-1.72202	0.688965	1.41016e-05	0.000414092
FOS	4195.98	1.08584	0.317331	1.46759e-05	0.000425329
PCSK1	361.326	1.18987	0.355391	1.49702e-05	0.000431198
ANGPTL4	620.282	1.14246	0.338077	1.51576e-05	0.000434963
FOSL1	32.9016	1.15023	0.341239	1.52917e-05	0.000437119
HMGN2P46	46.0035	1.17602	0.353462	1.63123e-05	0.000458753
KRT5	97.7138	1.77088	0.769564	1.65649e-05	0.000463377
CILP	6446.85	-1.34211	0.42933	1.67819e-05	0.000466735
ABCC6	259.165	-1.13671	0.340282	1.70139e-05	0.000470871
HIST1H3J	88.5222	1.19536	0.36321	1.71615e-05	0.000473795
AREG	14.9879	1.36125	0.444042	1.80424e-05	0.000490924
HTRA4	498.705	-1.19666	0.3669	1.846e-05	0.000500478
CHRNA3	27.7106	-1.1132	0.338495	2.03595e-05	0.000540316
POSTN	8155.54	1.14117	0.350288	2.10112e-05	0.000549101
GPD1	1339.13	-1.61294	0.645704	2.10305e-05	0.000549101
BIRC5	81.0701	1.04811	0.319267	2.25806e-05	0.000580853
PLIN4	5258.07	-1.57519	0.62269	2.29828e-05	0.000587856
SYNDIG1	74.5979	1.12774	0.351678	2.46045e-05	0.000619523
SHANK2	306.433	-1.19193	0.38163	2.63448e-05	0.000650746
SLC30A8	14.6848	-1.53946	0.615789	2.76554e-05	0.000674558
NPC1L1	8.39741	-1.06747	0.335754	2.91525e-05	0.000701989
ZBTB16	1103.84	-1.10899	0.351814	2.92808e-05	0.000704328
SMCR5	3.01881	-1.59631	0.688653	2.96697e-05	0.000712924
SLC35F1	35.7801	-1.03364	0.324541	2.99366e-05	0.000717811
DAZL	21.4994	1.29069	0.43924	3.02531e-05	0.000723865
CPO	7.24697	-1.0964	0.356774	3.6554e-05	0.000828178
HEPACAM	40.899	-1.49453	0.623683	3.86772e-05	0.000862456
NAT8L	43.4135	-1.38433	0.523549	3.89879e-05	0.000865118
GPR12	27.8627	-1.1439	0.382065	4.01978e-05	0.000884156
SBK1	27.8249	-1.13363	0.377794	4.04854e-05	0.000887891
TNIP3	38.7725	1.02216	0.335511	4.3691e-05	0.000938175
GLYAT	66.2192	-1.60748	0.810406	4.37773e-05	0.000939136
LUZP2	19.1821	-1.46149	0.617758	4.59507e-05	0.000967404
NNAT	89.6542	-1.18602	0.411402	4.66216e-05	0.000979703
PLEKHG6	21.9123	-1.31315	0.490851	4.76671e-05	0.000998889
LGR6	17.5561	-1.00275	0.332104	4.79278e-05	0.00100342
TCTE1	2.68841	-1.27861	0.468177	4.82266e-05	0.00100781
IL1A	5.042	1.55247	0.755309	4.91269e-05	0.00102183
CLEC3A	28.0718	-1.5201	1.40421	4.9613e-05	0.00103012
RDH5	156.848	-1.05251	0.355103	5.15926e-05	0.00106051
FAM3B	25.002	-1.12252	0.388646	5.39277e-05	0.00109458
G0S2	793.843	-1.28766	0.487597	5.55522e-05	0.00112051
C2CD4A	6.65657	1.34344	0.534348	5.69205e-05	0.00113509
VSTM2L	23.2116	-1.17747	0.422476	5.86995e-05	0.00116019
DEFA1B	8.81804	1.49708	0.731858	6.0932e-05	0.00118873
SMTNL2	18.9334	1.14896	0.40988	6.1179e-05	0.00119046
CNTN3	30.5862	-1.10724	0.389853	6.22756e-05	0.00120558
F2RL3	20.2858	1.08704	0.38121	6.33438e-05	0.0012191
RRM2	225.359	1.00007	0.346685	6.77461e-05	0.0012739
ADH1B	3109.59	-1.44129	0.680652	6.93397e-05	0.00130003
CPNE4	107.405	-1.25939	0.49192	7.09784e-05	0.00132308
DGAT2	481.998	-1.2272	0.470117	7.20256e-05	0.00133566
YBX2	5.93067	-1.39746	0.631323	7.28302e-05	0.00134109
CCL18	2748.51	1.12798	0.412529	7.48587e-05	0.00137277
EPB41L4B	93.0236	-1.2015	0.464331	8.16409e-05	0.00145239
CD5L	2.8128	1.32512	0.576983	8.58378e-05	0.00150901
HSD52	2.41676	-1.43118	0.73189	8.59639e-05	0.00150911
FRMD1	11.6953	-1.4737	0.883531	9.07489e-05	0.00155884
SCD	7593.53	-1.04293	0.382558	9.21797e-05	0.0015778
SCN7A	124.794	-1.19667	0.473443	9.27538e-05	0.00158283
PRELP	7191.37	-1.06834	0.397827	9.58038e-05	0.00162507
ST8SIA2	5.73363	1.23761	0.513922	9.96442e-05	0.00167389
NECAB1	8.72501	-1.32887	0.614597	0.000101701	0.00169959
ST8SIA5	5.30104	-1.00243	0.370953	0.000104804	0.0017386
GALNT9	2.19719	1.36572	0.678906	0.000104895	0.00173885
KCNJ6	51.9723	1.21152	0.499338	0.00010578	0.00175038
CDR1	7.12753	-1.37645	1.19179	0.000107146	0.00176625
C1QTNF8	2.0901	-1.43523	1.05062	0.000107173	0.00176625
C10orf62	5.5984	-1.01214	0.381012	0.000114503	0.00184923
COL9A1	4.47649	-1.18541	0.488359	0.000115228	0.00185488
CLDN2	5.04183	-1.193	0.495821	0.000116575	0.00186678
SPINK6	1.06994	1.38369	0.765246	0.000117272	0.00187395
FCN3	7.52207	1.05575	0.405589	0.000117819	0.00188136
MAGED4	114.542	1.12212	0.445537	0.000118209	0.00188493
CLDN4	25.4144	-1.16879	0.482603	0.00012283	0.0019354
DNAH9	11.6005	-1.08084	0.423734	0.000123806	0.00194537
PGA4	53.7263	-1.11399	0.446774	0.000127015	0.00198201
ADH1A	4.73675	-1.39283	0.980519	0.000127719	0.00199025
DSC1	50.3719	1.39211	0.907972	0.000128538	0.00200026
SLAMF9	5.85215	1.29717	0.628174	0.000129784	0.00200859
PHACTR3	14.1831	-1.04088	0.404561	0.000129931	0.00200949
CNTFR	23.0994	-1.25874	0.577958	0.000130732	0.00201774
FAM5C	20.5216	-1.162	0.48721	0.000133966	0.00204531
TTPA	8.25637	-1.35198	0.787695	0.000141042	0.00212042
SPIC	2.11484	1.26729	0.609247	0.00014345	0.0021452
TSSK3	7.03083	-1.03612	0.409228	0.00014331	0.0021452
DIRC1	2.11116	1.32736	0.775723	0.000156201	0.00229789
CALB2	44.6279	-1.1034	0.461269	0.00015866	0.00231749
LILRA3	42.0095	1.03608	0.427752	0.000179794	0.00253766
FLG2	121.516	1.29147	0.979276	0.000182233	0.0025609
KCNJ3	17.027	-1.05197	0.441997	0.000187568	0.0026212
CD300LG	51.9461	-1.04306	0.437198	0.000189882	0.00264699
HCAR1	29.3146	-1.14038	0.514575	0.000190736	0.00265562
ZG16B	4.71502	1.09987	0.482088	0.000195593	0.00270327
FAM83C	1.80198	1.24148	1.0475	0.000196033	0.00270485
FUT9	35.7238	-1.28221	0.888739	0.000198948	0.00272565
CYP4A22	3.77815	-1.23925	0.659765	0.000199191	0.00272634
CA9	8.50217	1.28062	0.887921	0.000200252	0.00273754
IL1RAPL2	1.44408	-1.28097	0.839462	0.000200675	0.00274167
GALNT13	142.652	-1.1504	0.534938	0.000203544	0.00277249
GPR142	3.73976	1.00394	0.418513	0.000203685	0.00277274
DPYSL5	2.00243	-1.27456	0.819531	0.000205396	0.00278764
C11orf91	4.00232	1.20603	0.618671	0.00021266	0.00285707
FAM178B	3.62113	-1.03079	0.441898	0.000217495	0.00289964
CALHM3	3.05421	-1.10958	0.507633	0.000222313	0.00295537
APOD	743.275	-1.07595	0.478529	0.00022315	0.00295939
CYP2A6	2.06226	-1.24845	0.906849	0.000224875	0.00297515
ABCA12	9.67583	1.20648	0.639241	0.000226072	0.00298321
VSX1	4.38206	-1.14817	0.567823	0.000245164	0.00316044
FFAR3	3.47233	1.03808	0.461194	0.000248668	0.00318743
ATP6V0D2	3.69735	1.13526	0.555801	0.000250591	0.00320663
PI3	8.90804	1.14168	0.567647	0.000254834	0.00323893
CHRDL2	7.35442	1.18114	0.637625	0.000259399	0.00327852
SLC7A10	24.9066	-1.20113	0.785226	0.000282689	0.00349857
FOSB	657.104	1.00461	0.452645	0.000289467	0.00357268
OR2T33	1.71857	-1.18684	0.72182	0.000292021	0.00359048
TAC3	1.66801	-1.1396	0.599645	0.000292957	0.00359635
TRHR	3.42915	-1.17553	0.700998	0.000302075	0.00368007
SPINK13	1.89089	1.15133	0.775361	0.000354093	0.00414839
CFHR1	22.6285	1.00947	0.483553	0.000361122	0.00420893
KRT75	8.96964	1.09273	0.583637	0.000364483	0.00423283
CHAD	77.9244	-1.14059	0.742053	0.000370637	0.00429153
PTGES3L	3.43254	1.03596	0.51831	0.000381532	0.00438833
ADRA1A	38.9517	-1.10534	0.628063	0.000386672	0.00443134
ANKRD30A	3.43222	-1.11001	0.840998	0.000406812	0.00460613
MMP1	15908.1	1.08499	0.615023	0.000419767	0.00472676
GPR115	6.37169	1.07092	0.903683	0.000429443	0.00479987
ANO3	28.171	-1.05862	0.576945	0.000435206	0.00484457
UPK1B	9.42403	-1.10206	0.794398	0.000437463	0.00486067
MOGAT1	3.13432	-1.09399	0.70046	0.000456381	0.00501011
RHOV	3.27387	1.06376	0.613826	0.000471802	0.00513172
DSC3	53.1468	1.08625	0.723608	0.000478764	0.00516701
THRSP	218.916	-1.08018	0.715418	0.000492123	0.00525869
NIPAL4	13.7413	1.03031	0.583828	0.00052589	0.00552808
LRRC52	2.83975	-1.02446	0.85079	0.00055723	0.00577404
GLP2R	4.23356	-1.04125	0.661474	0.000579101	0.00590897
STMN4	1.20738	-1.03879	0.701926	0.000600969	0.00606089
NMU	2.36785	1.03034	0.687607	0.000624157	0.00624737
Note: The differentially expressed genes (DEGs) whose fold change (FC) was ≥ 2 and the adjusted P value < 0.05 between NFIL3-high and NFIL3-low groups were arranged from small to large according to the adjusted P value.
